# Supplementary material for: New Terpenoids from Potentilla freyniana Bornm. and Their Cytotoxic Activities
Source: Molecules. 2022 Jun 7;27(12):3665. doi: 10.3390/molecules27123665 (PMC9227482; doi:10.3390/molecules27123665)
Supplement: Supplementary file 1 [file molecules-27-03665-s001.zip]

Archive with 1 entries (1 files):
- molecules-1753005-supplementary.pdf
